# Supplementary material for: Sleep Traits Causally Affect the Brain Cortical Structure: A Mendelian Randomization Study
Source: Biomedicines. 2023 Aug 18;11(8):2296. doi: 10.3390/biomedicines11082296 (PMC10452307; doi:10.3390/biomedicines11082296)
Supplement: Supplementary file 1 [file biomedicines-11-02296-s001.zip]

Archive with 2 entries (2 files):
- supplementary figure(1).pdf
- supplementary tables.pdf
